# Supplementary material for: Integration of In Silico and In Vitro Analysis of Gliotoxin Production Reveals a Narrow Range of Producing Fungal Species
Source: J Fungi (Basel). 2022 Mar 31;8(4):361. doi: 10.3390/jof8040361 (PMC9030297; doi:10.3390/jof8040361)
Supplement: Supplementary file 1 [file jof-08-00361-s001.zip]

Archive with 1 entries (1 files):
- jof-1633909-supplementary.pdf
